# Supplementary material for: Aboriginal artefacts on the continental shelf reveal ancient drowned cultural landscapes in northwest Australia
Source: PLoS One. 2020 Jul 1;15(7):e0233912. doi: 10.1371/journal.pone.0233912 (PMC7329065; doi:10.1371/journal.pone.0233912)
Supplement: S1 Table — (XLSX) [file pone.0233912.s002.xlsx]

## Sheet: DHSC All Recovered Artefacts
Artefact ID	Elevation (in metres)	Size	Type	Weight	Max Length	Max Width	Max Thickness	Material	Colour	Quality	Flake Shape	Platform Count	Platform Surface	Overhang Removal	Dorsal Scar Count	Cortex %	Heat Fracture %	Termination	Modification	Retouch Type	Retouch Location	Retouch Total L (mm)	Translucent?	Inclusions?	Cortex Location	Cortex Type	Battering/Edge Damage
DHSC-CB-A01	-1.3	6 - 8 cm	Flake Complete	135.9	5.7	6.8	2.7	Granophyre - FG	Grey	Good	wide	1	plain		1	20	0		usewear	Coarse	Lateral edges	68	No	No	Back	Beach	Yes
DHSC-CB-A02	-1.2	4 - 6 cm	Flake Complete	47.8	4.2	5.7	1.4	Granophyre - MG	Grey	Medium	wide	1	plain		3	0	0	hinge			Lateral Distal	84	No	No			Yes
DHSC-CB-A03	-1.3	2 - 4 cm	Flake Complete	3.7	1.9	2.4	0.8	Granophyre - FG	Grey		wide	1	plain	No	0		0	Plain	unmodified				No	No			No
DHSC-CB-A04	-1.1	2 - 4 cm	Flake Fragment	6.2	3.5	1.8	0.7	Granophyre - FG	Grey	Good													No	No
DHSC-CB-A05	-1.2	4 - 6 cm	Flake Distal	34.6	4.7	5.2	1.1	Granophyre - FG	Grey	Good	wide				3	0			unmodified				No	No			Yes
DHSC-CB-A06	-1.3	2 - 4 cm	Flake Complete	13	3.2	2.9	0.9	Granophyre - MG		Good	long	1	plain		2	20			unmodified								No
DHSC-CB-A07	-1.4	2 - 4 cm	Flake LB	4.7	2.6	2.4	0.8	Granophyre - FG	Black	Good	long	1	plain		2	0			unmodified				No	Yes			No
DHSC-CB-A08	-1.4	4 - 6 cm	Flake Fragment	15.8	5.2	2.9	1	Granophyre - Porphyritic	Dark Grey				plain										No	Yes			No
DHSC-CB-A09	-1.5	4 - 6 cm	Flake Complete	58.3	5.8	5.3	2.2	Granophyre - FG	Dark Grey	Good					1	20							No	No
DHSC-CB-A10	-1.4	10 - 12 cm	Core MP	382.3	10.3	9.2	3.7	Granophyre - MG	Dark Grey	Good		2							usewear				No	Yes
DHSC-CB-A11	-1.8	8 - 10 cm	Flake LB	89.3	8.2	5.2	2	Granophyre - FG	Light Grey	Good	long		plain		3			feather	unmodified				No	No			Yes
DHSC-CB-A12	-1.9	4 - 6 cm	Flake Fragment	48.6	5.2	5.2	1.2				squat
DHSC-CB-A13	-1.9	8 - 10 cm		126.9	8.7	6	3.7
DHSC-CB-A14	-1.4	10 - 12 cm	Flake Complete	182	10	7.4	2.5	Granophyre - FG	Light Grey						3								No	No
DHSC-CB-A16	-1.9	8 - 10 cm		108.4	9.8	5.4	2
DHSC-CB-A17	-1.6	8 - 10 cm		157	9	7.8	1.8	Granophyre - FG	Grey														No	No
DHSC-CB-A18	-1.6	6 - 8 cm		94.2	7.8	7.6	1.7	Granophyre - FG	Dark Grey						2								No	No
DHSC-CB-A19	-1.5	2 - 4 cm	Flake Proximal	7.8	2.5	2.8	0.6				wide		plain		1	0			unmodified
DHSC-CB-A20	-1.6	8 - 10 cm		317	9.9	9.6	3.2								2
DHSC-CB-A21	-1.6	6 - 8 cm		146.2	7.8	6.2	2.4	Granophyre - FG	Grey														No	No
DHSC-CB-A22	-1.4	6 - 8 cm		63.5	6.9	4	2.5	Granophyre - Porphyritic	Dark Grey														No	Yes
DHSC-CB-A23	-1.6	12 - 14 cm	Core Tool	600	13	9	6.5	Granophyre - FG	Dark Green												Around edges	250	No	No
DHSC-CB-A25	-1.7	6 - 8 cm	Flake Proximal	70	7	6.1	1.2	Granophyre - CG	Grey	Poor	Wide	-	-	Yes	-	-	-	-	-	-	-	-	No	No	-	-	-
DHSC-CB-A26	-1.7	2 - 4 cm	Flake Complete	10	3.4	3	0.5	Granophyre - CG	Dark Grey	Poor	Wide		-	-	-	-	-	Feather		-	-	-	No	No	-	-	-
DHSC-CB-A27	-1.7	10 - 12 cm	Flake Complete	259	11.4	9	2.3	Granophyre - MG	Dark Grey	Medium	Wide	-	-	No	1	?	-	Axial	Possible usewear	Notched	Right LM	25	No	No	Unclear	-	Yes
DHSC-CB-A28	-1.8	10 - 12 cm	Flake Complete	251	11.1	8.3	3.3	Granophyre - CG	Grey	Poor	Squat	-	-	Yes	-	-	-	Axial	Usewear Left, Right and Distal Margin	-	-	-	No	No	-	-	-
DHSC-CB-A29	-1.9	16 - 18 cm	Flake Complete	469	17.1	8.7	3	Granophyre - MG	Dark Grey	Medium	Wide	-	-	No	-	-	-	Feather	Usewear Right LM	-	-	-	No	-	-	-	-
DHSC-CB-A30	-1.4	6 - 8 cm	Flake Complete	30	6.5	3.4	0.8	Granophyre - MG	Dark Grey	Medium	Wide	-	-	Yes	-	0	-	Axial	Usewear left, right and distal margins	-	-	-	-	-	-	-	Yes, Lateral margins
DHSC-CB-A31	-1.6	8 - 10 cm		184	8.5	7.2	1.8	Granophyre - MG	Light Grey	Medium	-	-	-	-	-	-	-	-	-	-	-	-	No	No	-	-	-
DHSC-CB-A32	-1.5	4 - 6 cm	Flake Complete	10	4.1	2.6	0.5	Granophyre - MG	Dark Grey	Medium	Long	1		No	-	0	-	Plunge	Usewear L and R LM	-	-	-	-	-	-	-	-
DHSC-CB-A33	-1.4	8 - 10 cm	Flake Complete	68	8.7	4.5	1.2	Granophyre - CG	Grey	Poor	Wide	-	-	No	-	-	-	Axial	Potential usewear on L and R LM	-	-	-	No	No	-	-	-
DHSC-CB-A34	-1.4	4 - 6 cm	Flake Proximal	73	5.9	5.2	2	Granophyre - MG	Grey	Medium	Wide	-	-	No	-	-	-	-	Usewear left and right LM	-	-	-	No	No	-	-	-
DHSC-CB-A35	-1.2	14 - 16	Flake Complete	623	15.1	10.1	3.8	Granophyre - MG	Dark Grey	Medium	Wide	-	-	Yes	-	-	-	Hinge	Usewear on Distal Margin	-	-	-	No	No	-	-	-
DHSC-CB-A36	-1.1	10 - 12 cm	-	552	10	7	6.7	Granophyre - MG	Dark Grey	Medium	-	-	-	-	-	-	-	-	-	-	-	-	-	-	-	-	Possibly
DHSC-CB-A37	-1	16 - 18 cm	Core Tool	1860	17	12	7.7	Granophyre - MG	Light Grey	Good	-	3			5		20	-	Retouch, usewear, edge damage	-	-	-	No	No	-	-	Yes
DHSC-CB-A38	-1.6	8 - 10 cm	Flake Complete	197	9.3	8.8	2.3	Granophyre - MG	Dark Grey	Medium	Wide			No	-	-	-	Feather	Usewear Distal, Left and Right Margins	-	-	-	No	No	-	-	-
DHSC-CB-A39	-1.2	10 - 12 cm	Flake Complete	229	10.5	7	2.8	Granophyre - CG	Blue Grey	Poor	Wide	-	-	Yes	-	-	-	Axial	Right LM	-	-	-	No	No	-	-	-
DHSC-CB-A40	-1.3	8 - 10 cm	Hammerstone/Muller	467	8	7.6	4.5	Granophyre - MG	Dark Grey	Medium	-	-	-	-	-	-	-	-	-	-	-	-	No	No	-	-	Yes
DHSC-CB-A41	-1.6	8 - 10 cm	Flake Complete	84	8.8	6.3	1.5	Granophyre - CG	Dark Grey	Poor	Wide		-	No	-	-	-	Feather	-	-	-	-	No	No	-	-	-
DHSC-CB-A42	-2	10 - 12 cm	Flake Complete	330	10.2	7.3	3.1	Granophyre - CG	Dark Grey	Poor	Wide	-	-	No	-	-	-	Axial	Usewear Distal, Left and Right Margins	Notch	Distal, left and right LM	Approx 120	No	No	-	-	-
DHSC-CB-A43	-1.7	4 - 6 cm	Rock or TBFM	32	5.4	2.7	1.7	Granophyre - CG	Blue Grey	Poor	-	-	-	-	-	-	-	-	-	-	-	-	-	-	-	-	-
DHSC-CB-A44	-2	8 - 10 cm	Flake Complete	142	9.7	6.8	2.7	Granophyre	Dark Grey	Poor	Wide	-	-	-	-	-	-	Feather	Usewear Distal, Left and Right Margins	-	-	-	No	No	-	-
DHSC-CB-A45	-1.5	4 - 6 cm	Flake Complete	40	6	3.8	1.5	Granophyre - MG	Grey	Poor	Squat	-	-	-	-	-	-	Feather	Usewear Distal, Left and Right Margins	-	-	-	No	No	-	-	-
DHSC-CB-A46	-1.6	8 - 10 cm	Core tool/Hammerstone	467	9.3	7.8	4.2	Granophyre - MG	Dark Grey	Medium	-	-	-	-	-	-	40	-	Usewear and retouch	Multiple notch/denticulation		Approx 250	No	No		-	Yes
DHSC-FF-A01	-1.2	10 - 12 cm	Core Tool	380	10	10	4.2	Granophyre - FG
DHSC-WH1-A01	-14	6 - 8 cm	Flake Complete	101	6.6	5.5	2.1	Granophyre - MG	Grey	Average	Wide	-	-	Yes	-	-	-	Axial	Usewear Right LM	-	-	-	No	No	-	-	-
